# Supplementary material for: M6A-Related Long Non-Coding RNA Displays Utility in Predicting Prognosis, Portraying the Tumor Immune Microenvironment and Guiding Immunotherapy in Pancreatic Ductal Adenocarcinoma
Source: Vaccines (Basel). 2023 Feb 21;11(3):499. doi: 10.3390/vaccines11030499 (PMC10056289; doi:10.3390/vaccines11030499)
Supplement: Supplementary file 1 [file vaccines-11-00499-s001.zip]

Archive with 2 entries (2 files):
- vaccines-2194642-supplementary/Supplementary Figures.pdf
- vaccines-2194642-supplementary/Supplementary Tables.pdf
